# Supplementary material for: Evaluating the Transition from Targeted to Exome Sequencing: A Guide for Clinical Laboratories
Source: Int J Mol Sci. 2023 Apr 15;24(8):7330. doi: 10.3390/ijms24087330 (PMC10138641; doi:10.3390/ijms24087330)
Supplement: Supplementary file 1 [file ijms-24-07330-s001.zip]

Archive with 1 entries (1 files):
- ijms-2316103-SI.pptx
